# Supplementary material for: Lactobacillus johnsonii-derived extracellular vesicles restore mucosal immunity via taurine-linked Th17/Treg and IgA/IgG regulation in colitis
Source: J Nanobiotechnology. 2025 Sep 29;23:612. doi: 10.1186/s12951-025-03702-6 (PMC12482724; doi:10.1186/s12951-025-03702-6)
Supplement: Supplementary file 1 — Supplementary Material 1. [file 12951_2025_3702_MOESM1_ESM.xls]

KEGG_A_class	KEGG_B_class	Pathway	need (3)	All (5)	Pvalue	Qvalue	Pathway ID	Metabolites	C_IDs
Metabolism	Lipid metabolism	Primary bile acid biosynthesis	2	2	0.3	0.9375	ko00120	glycine;taurine	C00037+C00245
Environmental Information Processing	Signaling molecules and interaction	Neuroactive ligand-receptor interaction	2	2	0.3	0.9375	ko04080	glycine;taurine	C00037+C00245
Metabolism	Nucleotide metabolism	Purine metabolism	1	1	0.6	0.9375	ko00230	glycine	C00037
Metabolism	Amino acid metabolism	Lysine degradation	1	1	0.6	0.9375	ko00310	glycine	C00037
Metabolism	Amino acid metabolism	Arginine and proline metabolism	1	1	0.6	0.9375	ko00330	creatine	C00300
Metabolism	Metabolism of other amino acids	Taurine and hypotaurine metabolism	1	1	0.6	0.9375	ko00430	taurine	C00245
Metabolism	Metabolism of other amino acids	Cyanoamino acid metabolism	1	1	0.6	0.9375	ko00460	glycine	C00037
Metabolism	Metabolism of other amino acids	Glutathione metabolism	1	1	0.6	0.9375	ko00480	glycine	C00037
Metabolism	Carbohydrate metabolism	Glyoxylate and dicarboxylate metabolism	1	1	0.6	0.9375	ko00630	glycine	C00037
Metabolism	Metabolism of cofactors and vitamins	Thiamine metabolism	1	1	0.6	0.9375	ko00730	glycine	C00037
Metabolism	Energy metabolism	Sulfur metabolism	1	1	0.6	0.9375	ko00920	taurine	C00245
Metabolism	Global and overview maps	Carbon metabolism	1	1	0.6	0.9375	ko01200	glycine	C00037
Organismal Systems	Nervous system	Synaptic vesicle cycle	1	1	0.6	0.9375	ko04721	glycine	C00037
Human Diseases	Cancers	Central carbon metabolism in cancer	1	1	0.6	0.9375	ko05230	glycine	C00037
Metabolism	Amino acid metabolism	Glycine, serine and threonine metabolism	2	3	0.7	0.9375	ko00260	glycine;creatine	C00037+C00300
Environmental Information Processing	Membrane transport	ABC transporters	2	3	0.7	0.9375	ko02010	glycine;taurine	C00037+C00245
Metabolism	Metabolism of cofactors and vitamins	Porphyrin and chlorophyll metabolism	1	2	0.9	0.9375	ko00860	glycine	C00037
Genetic Information Processing	Translation	Aminoacyl-tRNA biosynthesis	1	2	0.9	0.9375	ko00970	glycine	C00037
Metabolism	Global and overview maps	Biosynthesis of secondary metabolites	1	2	0.9	0.9375	ko01110	glycine	C00037
Metabolism	Global and overview maps	Microbial metabolism in diverse environments	1	2	0.9	0.9375	ko01120	glycine	C00037
Metabolism	Global and overview maps	Biosynthesis of antibiotics	1	2	0.9	0.9375	ko01130	glycine	C00037
Metabolism	Global and overview maps	Biosynthesis of amino acids	1	2	0.9	0.9375	ko01230	glycine	C00037
Organismal Systems	Digestive system	Protein digestion and absorption	1	2	0.9	0.9375	ko04974	glycine	C00037
Organismal Systems	Digestive system	Mineral absorption	1	2	0.9	0.9375	ko04978	glycine	C00037
Metabolism	Global and overview maps	Metabolic pathways	3	5	1	1	ko01100	glycine;creatine;taurine	C00037+C00300+C00245
