# Supplementary material for: Lactobacillus johnsonii-derived extracellular vesicles restore mucosal immunity via taurine-linked Th17/Treg and IgA/IgG regulation in colitis
Source: J Nanobiotechnology. 2025 Sep 29;23:612. doi: 10.1186/s12951-025-03702-6 (PMC12482724; doi:10.1186/s12951-025-03702-6)
Supplement: Supplementary file 2 — Supplementary Material 2. [file 12951_2025_3702_MOESM2_ESM.xls]

Var1	Var2	cor	p_value
Glycine	Bacteroidota	0.131656217682927	0.832855629185824
Serine	Bacteroidota	0.213689569355558	0.730007069744974
Methionine	Bacteroidota	0.203679535489868	0.742471573451296
Proline	Bacteroidota	0.0847875782058805	0.892174589126786
Leucine	Bacteroidota	0.321942345393983	0.597285633288237
Creatine	Bacteroidota	0.0627338915251082	0.920177151556911
Glutamic	Bacteroidota	0.00297124382410407	0.996216900432499
Phenylalanine	Bacteroidota	0.318507850397939	0.601428293344482
Lysine	Bacteroidota	0.352099730200549	0.561136170857894
Aminobutyric	Bacteroidota	-0.335505531741446	0.580976321977195
Argine	Bacteroidota	0.427766199776068	0.472450161661923
Tryptophan	Bacteroidota	0.294334902714361	0.630724833884426
Tyrosine	Bacteroidota	0.305499367681159	0.617164266263035
Histidine	Bacteroidota	0.383981749010438	0.523394130265373
Valine	Bacteroidota	0.409063876174224	0.494077577574559
Ornithine	Bacteroidota	0.287937021289047	0.638517981134889
Alanine	Bacteroidota	0.176785075886975	0.776088262762129
Taurine	Bacteroidota	-0.780143077872833	0.119584850462048
Isoleucine	Bacteroidota	0.276494802437943	0.652494372914986
Aspartic	Bacteroidota	0.203674352127359	0.742478034772301
Threonine	Bacteroidota	0.201450255063983	0.745251137332879
glutamine	Bacteroidota	0.352950817077382	0.560122100470932
asparagine	Bacteroidota	0.556035095402353	0.330427971912561
Glycine	Bacteroidia	0.131658289288175	0.832853014496057
Serine	Bacteroidia	0.213681559534864	0.730017032607334
Methionine	Bacteroidia	0.203666797530106	0.742487451968935
Proline	Bacteroidia	0.0847748282359801	0.892190764444482
Leucine	Bacteroidia	0.321927045061295	0.597304077145597
Creatine	Bacteroidia	0.0627597643550159	0.920144274160342
Glutamic	Bacteroidia	0.0029512656388995	0.996242337336404
Phenylalanine	Bacteroidia	0.318493460140258	0.601445661415476
Lysine	Bacteroidia	0.352099946702664	0.561135912851371
Aminobutyric	Bacteroidia	-0.335543608402535	0.580930651622807
Argine	Bacteroidia	0.427784785884534	0.47242877161317
Tryptophan	Bacteroidia	0.294328996048614	0.630732021346682
Tyrosine	Bacteroidia	0.30548701202199	0.617179245910686
Histidine	Bacteroidia	0.383979196870501	0.52339713064925
Valine	Bacteroidia	0.409055844741012	0.494086908820534
Ornithine	Bacteroidia	0.287950848310316	0.638501121649136
Alanine	Bacteroidia	0.176774457144755	0.776101570027297
Taurine	Bacteroidia	-0.78010272117705	0.119616997481545
Isoleucine	Bacteroidia	0.27648270428729	0.652509176273136
Aspartic	Bacteroidia	0.203677183968112	0.742474504740071
Threonine	Bacteroidia	0.201443606995692	0.74525942838754
glutamine	Bacteroidia	0.352951162429455	0.560121689054337
asparagine	Bacteroidia	0.556037514069788	0.330425412325728
Glycine	Bacteroidales	0.129306413972637	0.835821913356179
Serine	Bacteroidales	0.211397856436443	0.732858299120784
Methionine	Bacteroidales	0.20141104673542	0.745300035673301
Proline	Bacteroidales	0.082487519264417	0.895092853627696
Leucine	Bacteroidales	0.319772629184311	0.599902137186115
Creatine	Bacteroidales	0.0648839621257169	0.917445175944915
Glutamic	Bacteroidales	0.000891297744994013	0.998865164615195
Phenylalanine	Bacteroidales	0.316328191183153	0.604060002063086
Lysine	Bacteroidales	0.349921656437797	0.563732924528853
Aminobutyric	Bacteroidales	-0.337289307610639	0.578837512118994
Argine	Bacteroidales	0.425735227361857	0.474788782646342
Tryptophan	Bacteroidales	0.29208395706774	0.633464860754937
Tyrosine	Bacteroidales	0.303292552853609	0.619840731920657
Histidine	Bacteroidales	0.381796730369138	0.525964173354357
Valine	Bacteroidales	0.40692994765954	0.496558154525428
Ornithine	Bacteroidales	0.285803962414275	0.64111972469571
Alanine	Bacteroidales	0.174500210548068	0.778952216852426
Taurine	Bacteroidales	-0.77963186833185	0.119992256716112
Isoleucine	Bacteroidales	0.274264916267292	0.655223776043901
Aspartic	Bacteroidales	0.201358853466359	0.745365128698596
Threonine	Bacteroidales	0.199146391722165	0.748125061681634
glutamine	Bacteroidales	0.350772021600731	0.56271882867823
asparagine	Bacteroidales	0.554146763053873	0.332427842720199
Glycine	Bacteroidaceae	-0.101458683724731	0.871040764177851
Serine	Bacteroidaceae	-0.0063898544922534	0.991864239940248
Methionine	Bacteroidaceae	-0.0100065233081551	0.987259511444085
Proline	Bacteroidaceae	-0.129747119714532	0.835265516332679
Leucine	Bacteroidaceae	0.116754247205441	0.851682305076893
Creatine	Bacteroidaceae	0.243361991141049	0.693228213368306
Glutamic	Bacteroidaceae	-0.185404771151069	0.765294825367522
Phenylalanine	Bacteroidaceae	0.111296490000823	0.858586005867851
Lysine	Bacteroidaceae	0.133818203038532	0.830127262618804
Aminobutyric	Bacteroidaceae	-0.463754180778489	0.431436543522633
Argine	Bacteroidaceae	0.204505536909148	0.741442012364569
Tryptophan	Bacteroidaceae	0.0738962886626112	0.905998023501182
Tyrosine	Bacteroidaceae	0.0944706547048996	0.879895383086535
Histidine	Bacteroidaceae	0.164158637927758	0.791929312510421
Valine	Bacteroidaceae	0.199180225165477	0.748082846616365
Ornithine	Bacteroidaceae	0.0568165229720675	0.927697895921199
Alanine	Bacteroidaceae	-0.0409058445638967	0.947931589698788
Taurine	Bacteroidaceae	-0.743956808822867	0.149409201673932
Isoleucine	Bacteroidaceae	0.0640097083053466	0.918555996396716
Aspartic	Bacteroidaceae	-0.0275972150712674	0.964866595159554
Threonine	Bacteroidaceae	-0.0206317396313274	0.973732717002567
glutamine	Bacteroidaceae	0.134413465252375	0.829376198467912
asparagine	Bacteroidaceae	0.35874413153133	0.553228657298566
Glycine	Bacteroides	-0.101458683724731	0.871040764177851
Serine	Bacteroides	-0.0063898544922534	0.991864239940248
Methionine	Bacteroides	-0.0100065233081551	0.987259511444085
Proline	Bacteroides	-0.129747119714532	0.835265516332679
Leucine	Bacteroides	0.116754247205441	0.851682305076893
Creatine	Bacteroides	0.243361991141049	0.693228213368306
Glutamic	Bacteroides	-0.185404771151069	0.765294825367522
Phenylalanine	Bacteroides	0.111296490000823	0.858586005867851
Lysine	Bacteroides	0.133818203038532	0.830127262618804
Aminobutyric	Bacteroides	-0.463754180778489	0.431436543522633
Argine	Bacteroides	0.204505536909148	0.741442012364569
Tryptophan	Bacteroides	0.0738962886626112	0.905998023501182
Tyrosine	Bacteroides	0.0944706547048996	0.879895383086535
Histidine	Bacteroides	0.164158637927758	0.791929312510421
Valine	Bacteroides	0.199180225165477	0.748082846616365
Ornithine	Bacteroides	0.0568165229720675	0.927697895921199
Alanine	Bacteroides	-0.0409058445638967	0.947931589698788
Taurine	Bacteroides	-0.743956808822867	0.149409201673932
Isoleucine	Bacteroides	0.0640097083053466	0.918555996396716
Aspartic	Bacteroides	-0.0275972150712674	0.964866595159554
Threonine	Bacteroides	-0.0206317396313274	0.973732717002567
glutamine	Bacteroides	0.134413465252375	0.829376198467912
asparagine	Bacteroides	0.35874413153133	0.553228657298566
Glycine	Muribaculaceae	0.111767227710315	0.857990383509891
Serine	Muribaculaceae	0.00377445488658895	0.995194226189545
Methionine	Muribaculaceae	-0.0601806526789682	0.923421890237258
Proline	Muribaculaceae	-0.0961211497354211	0.877803471624014
Leucine	Muribaculaceae	-0.0520151211777528	0.93380216690568
Creatine	Muribaculaceae	0.346939658423394	0.567291792609724
Glutamic	Muribaculaceae	-0.200004196692226	0.747054842670944
Phenylalanine	Muribaculaceae	-0.0389916033094798	0.950366931378143
Lysine	Muribaculaceae	0.148071257899468	0.812161026408724
Aminobutyric	Muribaculaceae	-0.602388826169613	0.282326471817514
Argine	Muribaculaceae	0.419384337960964	0.482117574105572
Tryptophan	Muribaculaceae	0.061279890730534	0.922024880302186
Tyrosine	Muribaculaceae	-0.0182129878811239	0.976811785708392
Histidine	Muribaculaceae	0.138714272820778	0.82395154732276
Valine	Muribaculaceae	0.0699875122871715	0.910961933175662
Ornithine	Muribaculaceae	0.34580629792219	0.568645503285936
Alanine	Muribaculaceae	-0.0338519873724546	0.956906544539196
Taurine	Muribaculaceae	0.232952701886273	0.706100317764916
Isoleucine	Muribaculaceae	-0.0262692309089182	0.966556823607095
Aspartic	Muribaculaceae	0.139880075342261	0.822481672984417
Threonine	Muribaculaceae	0.0171136821305526	0.978211246828836
glutamine	Muribaculaceae	0.150381873308814	0.809252001289095
asparagine	Muribaculaceae	0.243099863425712	0.693551941655736
Glycine	Prevotellaceae	0.852759913476887	0.0663041645962432
Serine	Prevotellaceae	0.763186638572884	0.133315470220521
Methionine	Prevotellaceae	0.728259131546172	0.162936957934509
Proline	Prevotellaceae	0.744272470780015	0.149140702726202
Leucine	Prevotellaceae	0.690258072773299	0.197037182953677
Creatine	Prevotellaceae	-0.531989803878045	0.356115419175157
Glutamic	Prevotellaceae	0.672369140563037	0.213708906033529
Phenylalanine	Prevotellaceae	0.704899356197585	0.183680590182684
Lysine	Prevotellaceae	0.760979175461416	0.135135292859138
Aminobutyric	Prevotellaceae	0.318555443500009	0.601370852309521
Argine	Prevotellaceae	0.850862260684032	0.0675698687440384
Tryptophan	Prevotellaceae	0.7744176800767	0.124171221770207
Tyrosine	Prevotellaceae	0.722281598629862	0.168176707769372
Histidine	Prevotellaceae	0.787592544884712	0.113695469824106
Valine	Prevotellaceae	0.723249684849391	0.167324862512775
Ornithine	Prevotellaceae	0.937691058418532	0.0184951641574474
Alanine	Prevotellaceae	0.765545624313647	0.131378833934823
Taurine	Prevotellaceae	-0.0107456802392222	0.986318438294814
Isoleucine	Prevotellaceae	0.725783928281635	0.165100839875917
Aspartic	Prevotellaceae	0.834255301425533	0.0789569075771243
Threonine	Prevotellaceae	0.774394142309539	0.124190182966171
glutamine	Prevotellaceae	0.76293181267573	0.133525174371095
asparagine	Prevotellaceae	0.686608969679518	0.200407049691989
Glycine	Alloprevotella	0.843433799123781	0.0725954099941556
Serine	Alloprevotella	0.753167362653573	0.14163342403404
Methionine	Alloprevotella	0.718978766457059	0.171092316762646
Proline	Alloprevotella	0.736406078357569	0.155873574391148
Leucine	Alloprevotella	0.682167029648893	0.204530676643392
Creatine	Alloprevotella	-0.51690256181116	0.37247107729433
Glutamic	Alloprevotella	0.672678631986254	0.213417274347046
Phenylalanine	Alloprevotella	0.697427693361966	0.190463457305272
Lysine	Alloprevotella	0.748285926833529	0.14573926892443
Aminobutyric	Alloprevotella	0.306663301078982	0.615753426747746
Argine	Alloprevotella	0.840673104053089	0.0744913872058491
Tryptophan	Alloprevotella	0.765382799299014	0.131512236832088
Tyrosine	Alloprevotella	0.714098674076934	0.175426527418432
Histidine	Alloprevotella	0.779888055798404	0.119788037388133
Valine	Alloprevotella	0.714312753979106	0.175235742406845
Ornithine	Alloprevotella	0.938380304058687	0.01819105095526
Alanine	Alloprevotella	0.758574488589588	0.137125985946577
Taurine	Alloprevotella	-0.0146732612644835	0.981318093936913
Isoleucine	Alloprevotella	0.716947835404894	0.172892284551109
Aspartic	Alloprevotella	0.823089205638973	0.0869142906675575
Threonine	Alloprevotella	0.764161419393486	0.132514194689572
glutamine	Alloprevotella	0.750333687128063	0.144012672330767
asparagine	Alloprevotella	0.675144547500788	0.211097627440274
Glycine	Rikenellaceae	0.69297034871081	0.19454292513935
Serine	Rikenellaceae	0.578866200515999	0.306493089353345
Methionine	Rikenellaceae	0.528180504603323	0.360228072367096
Proline	Rikenellaceae	0.534610551268264	0.353292701460917
Leucine	Rikenellaceae	0.490893556135934	0.401073744768575
Creatine	Rikenellaceae	-0.302328657870077	0.621010381710172
Glutamic	Rikenellaceae	0.43586575661659	0.463148560943
Phenylalanine	Rikenellaceae	0.506255848696636	0.384118623299306
Lysine	Rikenellaceae	0.623618293595932	0.260971478822014
Aminobutyric	Rikenellaceae	0.0623967018066277	0.920605633739563
Argine	Rikenellaceae	0.783312488311864	0.117068290362112
Tryptophan	Rikenellaceae	0.60080577312098	0.283936536324621
Tyrosine	Rikenellaceae	0.529336850870454	0.35897842026132
Histidine	Rikenellaceae	0.630413212963175	0.254231891866012
Valine	Rikenellaceae	0.555604530804825	0.330883701966216
Ornithine	Rikenellaceae	0.817340572872923	0.0911013324284758
Alanine	Rikenellaceae	0.565163175608235	0.320803819455797
Taurine	Rikenellaceae	0.148476233454357	0.811651095121199
Isoleucine	Rikenellaceae	0.532331106478171	0.355747501798354
Aspartic	Rikenellaceae	0.68619370718647	0.200791553268455
Threonine	Rikenellaceae	0.593681700510772	0.2912117036262
glutamine	Rikenellaceae	0.625755466178004	0.258846614520405
asparagine	Rikenellaceae	0.584012799507109	0.301161769157037
Glycine	Alistipes	0.235044146573366	0.703511338648345
Serine	Alistipes	0.0944957245030721	0.879863606022979
Methionine	Alistipes	0.036014904130166	0.954154314803788
Proline	Alistipes	0.0457054412532111	0.94182629222013
Leucine	Alistipes	0.00843677391280282	0.989258093260408
Creatine	Alistipes	0.219692574161923	0.722545421175022
Glutamic	Alistipes	-0.0050938928174577	0.993514282276691
Phenylalanine	Alistipes	0.0270710361717507	0.965536296608801
Lysine	Alistipes	0.171840322319265	0.782287724469295
Aminobutyric	Alistipes	-0.41070161428514	0.492175557228382
Argine	Alistipes	0.421927590885032	0.479179841740327
Tryptophan	Alistipes	0.130920405340286	0.833784385243643
Tyrosine	Alistipes	0.0496703715876122	0.936783732979972
Histidine	Alistipes	0.18438455596824	0.766571407086282
Valine	Alistipes	0.096565167018371	0.877240761128156
Ornithine	Alistipes	0.464189110299414	0.430945986820135
Alanine	Alistipes	0.085462564493162	0.891318289366789
Taurine	Alistipes	0.383402463187517	0.524075247088357
Isoleucine	Alistipes	0.0481029889194943	0.938777000229469
Aspartic	Alistipes	0.228102525434226	0.712109417111395
Threonine	Alistipes	0.111101789759627	0.858832368473556
glutamine	Alistipes	0.17454288189476	0.778898719802591
asparagine	Alistipes	0.188800197753503	0.761047981970603
Glycine	Parabacteroides_goldsteinii	-0.129716677768639	0.835303948666385
Serine	Parabacteroides_goldsteinii	-0.0548371427169245	0.930214190346595
Methionine	Parabacteroides_goldsteinii	0.00564727299365534	0.992809706923385
Proline	Parabacteroides_goldsteinii	0.0692741269445459	0.911868038960302
Leucine	Parabacteroides_goldsteinii	-0.0298065064418356	0.962054797484776
Creatine	Parabacteroides_goldsteinii	-0.318586835727732	0.601332964953475
Glutamic	Parabacteroides_goldsteinii	0.192263011787904	0.756719760581004
Phenylalanine	Parabacteroides_goldsteinii	-0.0396579135481963	0.949519215079868
Lysine	Parabacteroides_goldsteinii	-0.222393374337736	0.719191717785038
Aminobutyric	Parabacteroides_goldsteinii	0.616105479716919	0.268477672322957
Argine	Parabacteroides_goldsteinii	-0.480897011930347	0.412198150153866
Tryptophan	Parabacteroides_goldsteinii	-0.124990059691223	0.841273056907529
Tyrosine	Parabacteroides_goldsteinii	-0.0558287563257465	0.928953563035226
Histidine	Parabacteroides_goldsteinii	-0.21484872914758	0.728565459753945
Valine	Parabacteroides_goldsteinii	-0.161710346819798	0.795004916450704
Ornithine	Parabacteroides_goldsteinii	-0.36472659698804	0.546127384278158
Alanine	Parabacteroides_goldsteinii	-0.00788869982436999	0.989955899605834
Taurine	Parabacteroides_goldsteinii	-0.0246127662024799	0.968665217080009
Isoleucine	Parabacteroides_goldsteinii	-0.042240763466335	0.946233387729733
Aspartic	Parabacteroides_goldsteinii	-0.175405833800568	0.777816925688079
Threonine	Parabacteroides_goldsteinii	-0.0639532394678544	0.918627747440131
glutamine	Parabacteroides_goldsteinii	-0.22452909747414	0.716541194300552
asparagine	Parabacteroides_goldsteinii	-0.357795706813029	0.554356068126012
Glycine	Campylobacterota	-0.337460699484614	0.578632083543999
Serine	Campylobacterota	-0.305853593271328	0.616734839826281
Methionine	Campylobacterota	-0.249508929295224	0.685643078415143
Proline	Campylobacterota	-0.182366720630317	0.769097028442795
Leucine	Campylobacterota	-0.222887165344156	0.718578783863787
Creatine	Campylobacterota	0.266275446477464	0.665017679790152
Glutamic	Campylobacterota	0.124124634933192	0.842366368806516
Phenylalanine	Campylobacterota	-0.210586678138665	0.733867872158272
Lysine	Campylobacterota	-0.469404808926496	0.425073079976889
Aminobutyric	Campylobacterota	-0.0253508325159035	0.967725775170053
Argine	Campylobacterota	-0.538755700457032	0.348839412345839
Tryptophan	Campylobacterota	-0.309449106895931	0.612378926996464
Tyrosine	Campylobacterota	-0.242510573337875	0.694279796183286
Histidine	Campylobacterota	-0.313401995261953	0.607596244028594
Valine	Campylobacterota	-0.316393893358252	0.603980644051414
Ornithine	Campylobacterota	-0.161553942436307	0.795201438216929
Alanine	Campylobacterota	-0.191529311401367	0.757636575456948
Taurine	Campylobacterota	-0.211664009954689	0.732527090286516
Isoleucine	Campylobacterota	-0.256921288179389	0.676512968743212
Aspartic	Campylobacterota	-0.411569994136046	0.491167670290243
Threonine	Campylobacterota	-0.318781759226081	0.601097720749712
glutamine	Campylobacterota	-0.467739916440698	0.426945770329485
asparagine	Campylobacterota	-0.491549999405506	0.400345725824375
Glycine	Campylobacteria	-0.337460699484614	0.578632083543999
Serine	Campylobacteria	-0.305853593271328	0.616734839826281
Methionine	Campylobacteria	-0.249508929295224	0.685643078415143
Proline	Campylobacteria	-0.182366720630317	0.769097028442795
Leucine	Campylobacteria	-0.222887165344156	0.718578783863787
Creatine	Campylobacteria	0.266275446477464	0.665017679790152
Glutamic	Campylobacteria	0.124124634933192	0.842366368806516
Phenylalanine	Campylobacteria	-0.210586678138665	0.733867872158272
Lysine	Campylobacteria	-0.469404808926496	0.425073079976889
Aminobutyric	Campylobacteria	-0.0253508325159035	0.967725775170053
Argine	Campylobacteria	-0.538755700457032	0.348839412345839
Tryptophan	Campylobacteria	-0.309449106895931	0.612378926996464
Tyrosine	Campylobacteria	-0.242510573337875	0.694279796183286
Histidine	Campylobacteria	-0.313401995261953	0.607596244028594
Valine	Campylobacteria	-0.316393893358252	0.603980644051414
Ornithine	Campylobacteria	-0.161553942436307	0.795201438216929
Alanine	Campylobacteria	-0.191529311401367	0.757636575456948
Taurine	Campylobacteria	-0.211664009954689	0.732527090286516
Isoleucine	Campylobacteria	-0.256921288179389	0.676512968743212
Aspartic	Campylobacteria	-0.411569994136046	0.491167670290243
Threonine	Campylobacteria	-0.318781759226081	0.601097720749712
glutamine	Campylobacteria	-0.467739916440698	0.426945770329485
asparagine	Campylobacteria	-0.491549999405506	0.400345725824375
Glycine	Campylobacterales	-0.337460699484614	0.578632083543999
Serine	Campylobacterales	-0.305853593271328	0.616734839826281
Methionine	Campylobacterales	-0.249508929295224	0.685643078415143
Proline	Campylobacterales	-0.182366720630317	0.769097028442795
Leucine	Campylobacterales	-0.222887165344156	0.718578783863787
Creatine	Campylobacterales	0.266275446477464	0.665017679790152
Glutamic	Campylobacterales	0.124124634933192	0.842366368806516
Phenylalanine	Campylobacterales	-0.210586678138665	0.733867872158272
Lysine	Campylobacterales	-0.469404808926496	0.425073079976889
Aminobutyric	Campylobacterales	-0.0253508325159035	0.967725775170053
Argine	Campylobacterales	-0.538755700457032	0.348839412345839
Tryptophan	Campylobacterales	-0.309449106895931	0.612378926996464
Tyrosine	Campylobacterales	-0.242510573337875	0.694279796183286
Histidine	Campylobacterales	-0.313401995261953	0.607596244028594
Valine	Campylobacterales	-0.316393893358252	0.603980644051414
Ornithine	Campylobacterales	-0.161553942436307	0.795201438216929
Alanine	Campylobacterales	-0.191529311401367	0.757636575456948
Taurine	Campylobacterales	-0.211664009954689	0.732527090286516
Isoleucine	Campylobacterales	-0.256921288179389	0.676512968743212
Aspartic	Campylobacterales	-0.411569994136046	0.491167670290243
Threonine	Campylobacterales	-0.318781759226081	0.601097720749712
glutamine	Campylobacterales	-0.467739916440698	0.426945770329485
asparagine	Campylobacterales	-0.491549999405506	0.400345725824375
Glycine	Helicobacteraceae	-0.337460699484614	0.578632083543999
Serine	Helicobacteraceae	-0.305853593271328	0.616734839826281
Methionine	Helicobacteraceae	-0.249508929295224	0.685643078415143
Proline	Helicobacteraceae	-0.182366720630317	0.769097028442795
Leucine	Helicobacteraceae	-0.222887165344156	0.718578783863787
Creatine	Helicobacteraceae	0.266275446477464	0.665017679790152
Glutamic	Helicobacteraceae	0.124124634933192	0.842366368806516
Phenylalanine	Helicobacteraceae	-0.210586678138665	0.733867872158272
Lysine	Helicobacteraceae	-0.469404808926496	0.425073079976889
Aminobutyric	Helicobacteraceae	-0.0253508325159035	0.967725775170053
Argine	Helicobacteraceae	-0.538755700457032	0.348839412345839
Tryptophan	Helicobacteraceae	-0.309449106895931	0.612378926996464
Tyrosine	Helicobacteraceae	-0.242510573337875	0.694279796183286
Histidine	Helicobacteraceae	-0.313401995261953	0.607596244028594
Valine	Helicobacteraceae	-0.316393893358252	0.603980644051414
Ornithine	Helicobacteraceae	-0.161553942436307	0.795201438216929
Alanine	Helicobacteraceae	-0.191529311401367	0.757636575456948
Taurine	Helicobacteraceae	-0.211664009954689	0.732527090286516
Isoleucine	Helicobacteraceae	-0.256921288179389	0.676512968743212
Aspartic	Helicobacteraceae	-0.411569994136046	0.491167670290243
Threonine	Helicobacteraceae	-0.318781759226081	0.601097720749712
glutamine	Helicobacteraceae	-0.467739916440698	0.426945770329485
asparagine	Helicobacteraceae	-0.491549999405506	0.400345725824375
Glycine	Helicobacter	-0.337460699484614	0.578632083543999
Serine	Helicobacter	-0.305853593271328	0.616734839826281
Methionine	Helicobacter	-0.249508929295224	0.685643078415143
Proline	Helicobacter	-0.182366720630317	0.769097028442795
Leucine	Helicobacter	-0.222887165344156	0.718578783863787
Creatine	Helicobacter	0.266275446477464	0.665017679790152
Glutamic	Helicobacter	0.124124634933192	0.842366368806516
Phenylalanine	Helicobacter	-0.210586678138665	0.733867872158272
Lysine	Helicobacter	-0.469404808926496	0.425073079976889
Aminobutyric	Helicobacter	-0.0253508325159035	0.967725775170053
Argine	Helicobacter	-0.538755700457032	0.348839412345839
Tryptophan	Helicobacter	-0.309449106895931	0.612378926996464
Tyrosine	Helicobacter	-0.242510573337875	0.694279796183286
Histidine	Helicobacter	-0.313401995261953	0.607596244028594
Valine	Helicobacter	-0.316393893358252	0.603980644051414
Ornithine	Helicobacter	-0.161553942436307	0.795201438216929
Alanine	Helicobacter	-0.191529311401367	0.757636575456948
Taurine	Helicobacter	-0.211664009954689	0.732527090286516
Isoleucine	Helicobacter	-0.256921288179389	0.676512968743212
Aspartic	Helicobacter	-0.411569994136046	0.491167670290243
Threonine	Helicobacter	-0.318781759226081	0.601097720749712
glutamine	Helicobacter	-0.467739916440698	0.426945770329485
asparagine	Helicobacter	-0.491549999405506	0.400345725824375
Glycine	Desulfobacterota	0.268395207674347	0.662416949244099
Serine	Desulfobacterota	0.137284162516761	0.825754998657906
Methionine	Desulfobacterota	0.0689555988838422	0.912272631663449
Proline	Desulfobacterota	0.0691402773195439	0.912038052974635
Leucine	Desulfobacterota	-0.00148169152969583	0.998113452441583
Creatine	Desulfobacterota	-0.0145410748330159	0.98148638097209
Glutamic	Desulfobacterota	-0.129854175187432	0.835130362215458
Phenylalanine	Desulfobacterota	0.00268394427540676	0.996582700115482
Lysine	Desulfobacterota	0.247982961511808	0.687524932281138
Aminobutyric	Desulfobacterota	-0.161183248142541	0.795667235141404
Argine	Desulfobacterota	0.423001364757049	0.477940665763428
Tryptophan	Desulfobacterota	0.136264792290687	0.827040703670227
Tyrosine	Desulfobacterota	0.040808738135654	0.948055126203081
Histidine	Desulfobacterota	0.143398205675718	0.818047412641104
Valine	Desulfobacterota	0.0851411164369608	0.891726077978436
Ornithine	Desulfobacterota	0.246191855996185	0.689734727101587
Alanine	Desulfobacterota	0.0695120321000275	0.91156585890621
Taurine	Desulfobacterota	0.635166693151768	0.249545451374798
Isoleucine	Desulfobacterota	0.0582027614909696	0.925935803546806
Aspartic	Desulfobacterota	0.289747714543876	0.636310801037032
Threonine	Desulfobacterota	0.159480621553161	0.797807041212334
glutamine	Desulfobacterota	0.248240552544648	0.68720721250944
asparagine	Desulfobacterota	0.212470981933063	0.731522991433965
Glycine	Desulfovibrionia	0.268315657357006	0.662514520657871
Serine	Desulfovibrionia	0.137213414163598	0.825844225800208
Methionine	Desulfovibrionia	0.0688294100859424	0.912432918496703
Proline	Desulfovibrionia	0.0688476969788559	0.912409690134534
Leucine	Desulfovibrionia	-0.00142594955719237	0.998184425250263
Creatine	Desulfovibrionia	-0.0137682145375777	0.982470318655575
Glutamic	Desulfovibrionia	-0.130212744277814	0.834677694113815
Phenylalanine	Desulfovibrionia	0.00275348244826037	0.996494161691167
Lysine	Desulfovibrionia	0.248187125252739	0.687273109402716
Aminobutyric	Desulfovibrionia	-0.162444453079912	0.794082581819512
Argine	Desulfovibrionia	0.423578964354064	0.477274377145444
Tryptophan	Desulfovibrionia	0.136362068629359	0.826918003691461
Tyrosine	Desulfovibrionia	0.0408676838840271	0.947980136755776
Histidine	Desulfovibrionia	0.143698761221613	0.817668696735382
Valine	Desulfovibrionia	0.0854039038632402	0.891392705329766
Ornithine	Desulfovibrionia	0.246660121790137	0.689156898875596
Alanine	Desulfovibrionia	0.0694023969858914	0.911705113545266
Taurine	Desulfovibrionia	0.634371038576952	0.250328244000335
Isoleucine	Desulfovibrionia	0.0582073680335634	0.925929948258244
Aspartic	Desulfovibrionia	0.289763071485247	0.636292086784159
Threonine	Desulfovibrionia	0.159401773472833	0.797906149427931
glutamine	Desulfovibrionia	0.248448927278108	0.686950213296457
asparagine	Desulfovibrionia	0.213058429683515	0.730792155471058
Glycine	Desulfovibrionales	0.268315657357006	0.662514520657871
Serine	Desulfovibrionales	0.137213414163598	0.825844225800208
Methionine	Desulfovibrionales	0.0688294100859424	0.912432918496703
Proline	Desulfovibrionales	0.0688476969788559	0.912409690134534
Leucine	Desulfovibrionales	-0.00142594955719237	0.998184425250263
Creatine	Desulfovibrionales	-0.0137682145375777	0.982470318655575
Glutamic	Desulfovibrionales	-0.130212744277814	0.834677694113815
Phenylalanine	Desulfovibrionales	0.00275348244826037	0.996494161691167
Lysine	Desulfovibrionales	0.248187125252739	0.687273109402716
Aminobutyric	Desulfovibrionales	-0.162444453079912	0.794082581819512
Argine	Desulfovibrionales	0.423578964354064	0.477274377145444
Tryptophan	Desulfovibrionales	0.136362068629359	0.826918003691461
Tyrosine	Desulfovibrionales	0.0408676838840271	0.947980136755776
Histidine	Desulfovibrionales	0.143698761221613	0.817668696735382
Valine	Desulfovibrionales	0.0854039038632402	0.891392705329766
Ornithine	Desulfovibrionales	0.246660121790137	0.689156898875596
Alanine	Desulfovibrionales	0.0694023969858914	0.911705113545266
Taurine	Desulfovibrionales	0.634371038576952	0.250328244000335
Isoleucine	Desulfovibrionales	0.0582073680335634	0.925929948258244
Aspartic	Desulfovibrionales	0.289763071485247	0.636292086784159
Threonine	Desulfovibrionales	0.159401773472833	0.797906149427931
glutamine	Desulfovibrionales	0.248448927278108	0.686950213296457
asparagine	Desulfovibrionales	0.213058429683515	0.730792155471058
Glycine	Desulfovibrionaceae	0.268315657357006	0.662514520657871
Serine	Desulfovibrionaceae	0.137213414163598	0.825844225800208
Methionine	Desulfovibrionaceae	0.0688294100859424	0.912432918496703
Proline	Desulfovibrionaceae	0.0688476969788559	0.912409690134534
Leucine	Desulfovibrionaceae	-0.00142594955719237	0.998184425250263
Creatine	Desulfovibrionaceae	-0.0137682145375777	0.982470318655575
Glutamic	Desulfovibrionaceae	-0.130212744277814	0.834677694113815
Phenylalanine	Desulfovibrionaceae	0.00275348244826037	0.996494161691167
Lysine	Desulfovibrionaceae	0.248187125252739	0.687273109402716
Aminobutyric	Desulfovibrionaceae	-0.162444453079912	0.794082581819512
Argine	Desulfovibrionaceae	0.423578964354064	0.477274377145444
Tryptophan	Desulfovibrionaceae	0.136362068629359	0.826918003691461
Tyrosine	Desulfovibrionaceae	0.0408676838840271	0.947980136755776
Histidine	Desulfovibrionaceae	0.143698761221613	0.817668696735382
Valine	Desulfovibrionaceae	0.0854039038632402	0.891392705329766
Ornithine	Desulfovibrionaceae	0.246660121790137	0.689156898875596
Alanine	Desulfovibrionaceae	0.0694023969858914	0.911705113545266
Taurine	Desulfovibrionaceae	0.634371038576952	0.250328244000335
Isoleucine	Desulfovibrionaceae	0.0582073680335634	0.925929948258244
Aspartic	Desulfovibrionaceae	0.289763071485247	0.636292086784159
Threonine	Desulfovibrionaceae	0.159401773472833	0.797906149427931
glutamine	Desulfovibrionaceae	0.248448927278108	0.686950213296457
asparagine	Desulfovibrionaceae	0.213058429683515	0.730792155471058
Glycine	Desulfovibrio	0.278434171232623	0.650122046422029
Serine	Desulfovibrio	0.147049559299663	0.813447652877142
Methionine	Desulfovibrio	0.0788790238387808	0.899672351218375
Proline	Desulfovibrio	0.0796667576921027	0.898672533758319
Leucine	Desulfovibrio	0.00802583289701362	0.98978130188285
Creatine	Desulfovibrio	-0.0236389737924391	0.969904727145109
Glutamic	Desulfovibrio	-0.118679282216748	0.849248316261219
Phenylalanine	Desulfovibrio	0.0123313264679059	0.984299665424216
Lysine	Desulfovibrio	0.256249002254122	0.67734029290218
Aminobutyric	Desulfovibrio	-0.152606177349763	0.806452617311927
Argine	Desulfovibrio	0.430330255459725	0.469501258249587
Tryptophan	Desulfovibrio	0.14580628058739	0.81501358186874
Tyrosine	Desulfovibrio	0.0504345886720804	0.935811921199214
Histidine	Desulfovibrio	0.152599486259551	0.806461036890403
Valine	Desulfovibrio	0.0939760726928328	0.880522302877417
Ornithine	Desulfovibrio	0.256308590890364	0.677266956151922
Alanine	Desulfovibrio	0.0799096953946314	0.89836420202509
Taurine	Desulfovibrio	0.632040531388425	0.25262487903258
Isoleucine	Desulfovibrio	0.0678714960361059	0.913649720182801
Aspartic	Desulfovibrio	0.29915082410544	0.624869212195643
Threonine	Desulfovibrio	0.169252836646909	0.785533947055484
glutamine	Desulfovibrio	0.256522028771183	0.677004284353523
asparagine	Desulfovibrio	0.219086198147043	0.723298673632204
Glycine	Firmicutes	0.111582796093012	0.858223740252499
Serine	Firmicutes	-0.0303207989472398	0.961400275923109
Methionine	Firmicutes	-0.101730686293034	0.870696231678852
Proline	Firmicutes	-0.106058370932492	0.865215876154199
Leucine	Firmicutes	-0.150917180874087	0.80857820518981
Creatine	Firmicutes	0.242843749843323	0.693868263652983
Glutamic	Firmicutes	-0.259217856195998	0.67368793758631
Phenylalanine	Firmicutes	-0.141683596267014	0.820208228956581
Lysine	Firmicutes	0.0963517580676925	0.877511214812068
Aminobutyric	Firmicutes	-0.429993576814423	0.469888243156022
Argine	Firmicutes	0.335880568171438	0.58052652005971
Tryptophan	Firmicutes	-0.0101754177346652	0.98704447933057
Tyrosine	Firmicutes	-0.107651937884451	0.863198500709948
Histidine	Firmicutes	0.0248636533567779	0.968345875394808
Valine	Firmicutes	-0.0464282621640001	0.940906945126678
Ornithine	Firmicutes	0.206732864235813	0.738666689501925
Alanine	Firmicutes	-0.0850582180839215	0.891831244553079
Taurine	Firmicutes	0.617402281851053	0.267177967905918
Isoleucine	Firmicutes	-0.0985826314750784	0.874684303228664
Aspartic	Firmicutes	0.130830089428679	0.833898389954352
Threonine	Firmicutes	-0.00913421241936747	0.988370121262823
glutamine	Firmicutes	0.0975555654740369	0.875985700586092
asparagine	Firmicutes	0.108853953756207	0.86167704055593
Glycine	Lactobacillales	-0.369518218889605	0.540452517568065
Serine	Lactobacillales	-0.513199497617395	0.376512483936659
Methionine	Lactobacillales	-0.563707749094861	0.322333516406556
Proline	Lactobacillales	-0.52111713712621	0.367884257033458
Leucine	Lactobacillales	-0.636132074693337	0.248596565627994
Creatine	Lactobacillales	0.55688179961084	0.329532240651444
Glutamic	Lactobacillales	-0.567425718441592	0.318429490312765
Phenylalanine	Lactobacillales	-0.627917235881894	0.256702041120803
Lysine	Lactobacillales	-0.449704352013266	0.447350311586566
Aminobutyric	Lactobacillales	-0.53299680477708	0.355030160786034
Argine	Lactobacillales	-0.25391022409973	0.680219610699484
Tryptophan	Lactobacillales	-0.522110707965784	0.36680493653723
Tyrosine	Lactobacillales	-0.59955061818345	0.285214812808471
Histidine	Lactobacillales	-0.517716081390933	0.371584636722523
Valine	Lactobacillales	-0.580533736979933	0.304763064429877
Ornithine	Lactobacillales	-0.306907930012501	0.61545697508204
Alanine	Lactobacillales	-0.538488691184883	0.349125850459139
Taurine	Lactobacillales	0.922644193740161	0.0255251752725949
Isoleucine	Lactobacillales	-0.584530581466552	0.300626740982301
Aspartic	Lactobacillales	-0.380103069170797	0.527958004822823
Threonine	Lactobacillales	-0.492724094195064	0.399044385583931
glutamine	Lactobacillales	-0.44906292878776	0.44807988839651
asparagine	Lactobacillales	-0.474362804071451	0.41950741596326
Glycine	Lactobacillaceae	-0.366788242955862	0.543684299223319
Serine	Lactobacillaceae	-0.510696715058315	0.379249860055773
Methionine	Lactobacillaceae	-0.561678459064971	0.324469432025076
Proline	Lactobacillaceae	-0.520030362723682	0.369065703718775
Leucine	Lactobacillaceae	-0.633310890680503	0.251372281951657
Creatine	Lactobacillaceae	0.558677611853572	0.327634471953226
Glutamic	Lactobacillaceae	-0.56744178286637	0.318412648213978
Phenylalanine	Lactobacillaceae	-0.625009763817104	0.259587493680198
Lysine	Lactobacillaceae	-0.445513891220208	0.452121431238354
Aminobutyric	Lactobacillaceae	-0.538346639116262	0.349278262542383
Argine	Lactobacillaceae	-0.247483120245958	0.688141511740608
Tryptophan	Lactobacillaceae	-0.518709078900536	0.370503321628463
Tyrosine	Lactobacillaceae	-0.596596076556862	0.28822970374492
Histidine	Lactobacillaceae	-0.513233083302379	0.376475782518089
Valine	Lactobacillaceae	-0.576401865993774	0.309054369738583
Ornithine	Lactobacillaceae	-0.301489283391733	0.62202923628926
Alanine	Lactobacillaceae	-0.536385823548091	0.351383756798941
Taurine	Lactobacillaceae	0.918695671623282	0.0274875313740207
Isoleucine	Lactobacillaceae	-0.58182069775481	0.303429602001274
Aspartic	Lactobacillaceae	-0.376798312343254	0.531852783374028
Threonine	Lactobacillaceae	-0.490212439075327	0.40182945461253
glutamine	Lactobacillaceae	-0.444848773558189	0.452879738632617
asparagine	Lactobacillaceae	-0.468376031079534	0.426230040279582
Glycine	Lactobacillus	-0.366788242955862	0.543684299223319
Serine	Lactobacillus	-0.510696715058315	0.379249860055773
Methionine	Lactobacillus	-0.561678459064971	0.324469432025076
Proline	Lactobacillus	-0.520030362723682	0.369065703718775
Leucine	Lactobacillus	-0.633310890680503	0.251372281951657
Creatine	Lactobacillus	0.558677611853572	0.327634471953226
Glutamic	Lactobacillus	-0.56744178286637	0.318412648213978
Phenylalanine	Lactobacillus	-0.625009763817104	0.259587493680198
Lysine	Lactobacillus	-0.445513891220208	0.452121431238354
Aminobutyric	Lactobacillus	-0.538346639116262	0.349278262542383
Argine	Lactobacillus	-0.247483120245958	0.688141511740608
Tryptophan	Lactobacillus	-0.518709078900536	0.370503321628463
Tyrosine	Lactobacillus	-0.596596076556862	0.28822970374492
Histidine	Lactobacillus	-0.513233083302379	0.376475782518089
Valine	Lactobacillus	-0.576401865993774	0.309054369738583
Ornithine	Lactobacillus	-0.301489283391733	0.62202923628926
Alanine	Lactobacillus	-0.536385823548091	0.351383756798941
Taurine	Lactobacillus	0.918695671623282	0.0274875313740207
Isoleucine	Lactobacillus	-0.58182069775481	0.303429602001274
Aspartic	Lactobacillus	-0.376798312343254	0.531852783374028
Threonine	Lactobacillus	-0.490212439075327	0.40182945461253
glutamine	Lactobacillus	-0.444848773558189	0.452879738632617
asparagine	Lactobacillus	-0.468376031079534	0.426230040279582
Glycine	Lactobacillus_murinus	-0.368714637869382	0.541403416968627
Serine	Lactobacillus_murinus	-0.512072478327073	0.377744553896266
Methionine	Lactobacillus_murinus	-0.563054384080849	0.323020821692073
Proline	Lactobacillus_murinus	-0.521807878346919	0.367133820293353
Leucine	Lactobacillus_murinus	-0.63468604565974	0.250018249906475
Creatine	Lactobacillus_murinus	0.558255954819827	0.328079820384516
Glutamic	Lactobacillus_murinus	-0.570506399561338	0.315203827265073
Phenylalanine	Lactobacillus_murinus	-0.62656679829117	0.258041175311974
Lysine	Lactobacillus_murinus	-0.446284180662033	0.451243566744268
Aminobutyric	Lactobacillus_murinus	-0.537756323525379	0.349911806254999
Argine	Lactobacillus_murinus	-0.249047810240315	0.686211659304105
Tryptophan	Lactobacillus_murinus	-0.520273594072132	0.368801204116745
Tyrosine	Lactobacillus_murinus	-0.598098243440373	0.286695817179873
Histidine	Lactobacillus_murinus	-0.515053152541025	0.37448815243895
Valine	Lactobacillus_murinus	-0.577702021372521	0.307702384896108
Ornithine	Lactobacillus_murinus	-0.305579291700431	0.617067370175446
Alanine	Lactobacillus_murinus	-0.538373460317818	0.349249483983811
Taurine	Lactobacillus_murinus	0.919149385969185	0.027259669694454
Isoleucine	Lactobacillus_murinus	-0.5832297017611	0.301971416706437
Aspartic	Lactobacillus_murinus	-0.37825503104284	0.530135285755271
Threonine	Lactobacillus_murinus	-0.491601162066677	0.400288997614739
glutamine	Lactobacillus_murinus	-0.445644975864083	0.451972013353868
asparagine	Lactobacillus_murinus	-0.468937491767931	0.425598534693045
Glycine	Clostridia	0.457068752508954	0.438992805781389
Serine	Clostridia	0.354733926509572	0.557998653940028
Methionine	Clostridia	0.285668221618136	0.641285349653542
Proline	Clostridia	0.243953893855305	0.692497293037371
Leucine	Clostridia	0.270623076020951	0.659685300547245
Creatine	Clostridia	-0.0563987604380574	0.928228954776369
Glutamic	Clostridia	0.049591493346117	0.936884040107801
Phenylalanine	Clostridia	0.278527284081393	0.650008181279721
Lysine	Clostridia	0.499520861901982	0.39153062865678
Aminobutyric	Clostridia	-0.251556408623507	0.683119287153473
Argine	Clostridia	0.71417816862107	0.175355676043917
Tryptophan	Clostridia	0.394678071744384	0.510849791961471
Tyrosine	Clostridia	0.307499053692373	0.614740727922387
Histidine	Clostridia	0.447280176592992	0.450109033278275
Valine	Clostridia	0.387699663739377	0.519026897202722
Ornithine	Clostridia	0.561886882985342	0.324249892484479
Alanine	Clostridia	0.292019689632254	0.633543121105545
Taurine	Clostridia	0.199383101644	0.747829717385511
Isoleucine	Clostridia	0.308575439173157	0.613436872797063
Aspartic	Clostridia	0.495214956383841	0.396286864589049
Threonine	Clostridia	0.370603196922492	0.539169152275495
glutamine	Clostridia	0.50092347839791	0.389984252016457
asparagine	Clostridia	0.542925895920927	0.344373333025289
Glycine	Clostridia_UCG_014	0.932837061918033	0.0206825492590119
Serine	Clostridia_UCG_014	0.869305717552456	0.0555924985616317
Methionine	Clostridia_UCG_014	0.83378968267221	0.0792839977441253
Proline	Clostridia_UCG_014	0.829286396367009	0.0824688898139165
Leucine	Clostridia_UCG_014	0.796353704340523	0.106884841563302
Creatine	Clostridia_UCG_014	-0.693296366660773	0.194243717934203
Glutamic	Clostridia_UCG_014	0.688563486757855	0.198600094384983
Phenylalanine	Clostridia_UCG_014	0.803765210320434	0.101223716279724
Lysine	Clostridia_UCG_014	0.889111072924955	0.0435820102484837
Aminobutyric	Clostridia_UCG_014	0.452510684715408	0.44416139992778
Argine	Clostridia_UCG_014	0.935376797215288	0.0195281620672621
Tryptophan	Clostridia_UCG_014	0.873750022803471	0.0528178343835288
Tyrosine	Clostridia_UCG_014	0.823847241412092	0.0863666946700284
Histidine	Clostridia_UCG_014	0.875867766128985	0.0515115215093678
Valine	Clostridia_UCG_014	0.832395963006315	0.0802655533457155
Ornithine	Clostridia_UCG_014	0.920011637549903	0.0268283221084265
Alanine	Clostridia_UCG_014	0.845142596435883	0.071429472712679
Taurine	Clostridia_UCG_014	-0.0783575888163367	0.900334207955793
Isoleucine	Clostridia_UCG_014	0.83105679706167	0.0812121882035683
Aspartic	Clostridia_UCG_014	0.934779264579785	0.0197978220003649
Threonine	Clostridia_UCG_014	0.879719238158616	0.0491624143174437
glutamine	Clostridia_UCG_014	0.890058623454577	0.0430309365800106
asparagine	Clostridia_UCG_014	0.814407592730428	0.0932606582367236
Glycine	Lachnospirales	-0.143120141518289	0.818397803048335
Serine	Lachnospirales	-0.248235965643224	0.687212869928904
Methionine	Lachnospirales	-0.317327332952408	0.602853392388378
Proline	Lachnospirales	-0.361736879653548	0.549674011819131
Leucine	Lachnospirales	-0.315493830746163	0.605067939013574
Creatine	Lachnospirales	0.525169420246085	0.363487082852439
Glutamic	Lachnospirales	-0.504759743626905	0.385762212840494
Phenylalanine	Lachnospirales	-0.30854683942789	0.61347151026886
Lysine	Lachnospirales	-0.069788211405792	0.911215070463935
Aminobutyric	Lachnospirales	-0.744996933238897	0.148525016908646
Argine	Lachnospirales	0.204964122976176	0.740870490717532
Tryptophan	Lachnospirales	-0.198161156385868	0.749354500880635
Tyrosine	Lachnospirales	-0.283294179291965	0.644183179332959
Histidine	Lachnospirales	-0.127614210496689	0.8379586420246
Valine	Lachnospirales	-0.183178009463131	0.768081463477139
Ornithine	Lachnospirales	0.0289418576461717	0.963155227433021
Alanine	Lachnospirales	-0.310474046650947	0.611138205377094
Taurine	Lachnospirales	0.415893876393391	0.486155623247222
Isoleucine	Lachnospirales	-0.286672096318089	0.640060631457615
Aspartic	Lachnospirales	-0.0987178492096955	0.874512978451695
Threonine	Lachnospirales	-0.233113871834628	0.705900759443064
glutamine	Lachnospirales	-0.0684010232277729	0.912977072089252
asparagine	Lachnospirales	0.0418769385686703	0.94669621407271
Glycine	Lachnospiraceae	-0.143120141518289	0.818397803048335
Serine	Lachnospiraceae	-0.248235965643224	0.687212869928904
Methionine	Lachnospiraceae	-0.317327332952408	0.602853392388378
Proline	Lachnospiraceae	-0.361736879653548	0.549674011819131
Leucine	Lachnospiraceae	-0.315493830746163	0.605067939013574
Creatine	Lachnospiraceae	0.525169420246085	0.363487082852439
Glutamic	Lachnospiraceae	-0.504759743626905	0.385762212840494
Phenylalanine	Lachnospiraceae	-0.30854683942789	0.61347151026886
Lysine	Lachnospiraceae	-0.069788211405792	0.911215070463935
Aminobutyric	Lachnospiraceae	-0.744996933238897	0.148525016908646
Argine	Lachnospiraceae	0.204964122976176	0.740870490717532
Tryptophan	Lachnospiraceae	-0.198161156385868	0.749354500880635
Tyrosine	Lachnospiraceae	-0.283294179291965	0.644183179332959
Histidine	Lachnospiraceae	-0.127614210496689	0.8379586420246
Valine	Lachnospiraceae	-0.183178009463131	0.768081463477139
Ornithine	Lachnospiraceae	0.0289418576461717	0.963155227433021
Alanine	Lachnospiraceae	-0.310474046650947	0.611138205377094
Taurine	Lachnospiraceae	0.415893876393391	0.486155623247222
Isoleucine	Lachnospiraceae	-0.286672096318089	0.640060631457615
Aspartic	Lachnospiraceae	-0.0987178492096955	0.874512978451695
Threonine	Lachnospiraceae	-0.233113871834628	0.705900759443064
glutamine	Lachnospiraceae	-0.0684010232277729	0.912977072089252
asparagine	Lachnospiraceae	0.0418769385686703	0.94669621407271
Glycine	Lachnospiraceae_NK4A136_group	0.0390778024034042	0.950257262930022
Serine	Lachnospiraceae_NK4A136_group	-0.115045819312068	0.853842883577683
Methionine	Lachnospiraceae_NK4A136_group	-0.178089759280526	0.774453447769533
Proline	Lachnospiraceae_NK4A136_group	-0.160132847948482	0.796987273342991
Leucine	Lachnospiraceae_NK4A136_group	-0.222871332381748	0.718598435935486
Creatine	Lachnospiraceae_NK4A136_group	0.365653756474386	0.545028421607293
Glutamic	Lachnospiraceae_NK4A136_group	-0.225006003414318	0.715949515984835
Phenylalanine	Lachnospiraceae_NK4A136_group	-0.206830839901696	0.738544639146519
Lysine	Lachnospiraceae_NK4A136_group	-0.0268165898103008	0.965860150159465
Aminobutyric	Lachnospiraceae_NK4A136_group	-0.507622746422891	0.382618440599839
Argine	Lachnospiraceae_NK4A136_group	0.231316479851223	0.708126711940632
Tryptophan	Lachnospiraceae_NK4A136_group	-0.0899558201642615	0.885619351427585
Tyrosine	Lachnospiraceae_NK4A136_group	-0.179289224203521	0.772950821287605
Histidine	Lachnospiraceae_NK4A136_group	-0.0472968593397925	0.939802227925058
Valine	Lachnospiraceae_NK4A136_group	-0.133390635900176	0.830666777357808
Ornithine	Lachnospiraceae_NK4A136_group	0.226754349453292	0.713780985375393
Alanine	Lachnospiraceae_NK4A136_group	-0.135425534028422	0.828099374824342
Taurine	Lachnospiraceae_NK4A136_group	0.611385740007999	0.273222073232727
Isoleucine	Lachnospiraceae_NK4A136_group	-0.175100631002409	0.778199507805151
Aspartic	Lachnospiraceae_NK4A136_group	0.0341924975747842	0.956473244479443
Threonine	Lachnospiraceae_NK4A136_group	-0.0953157352555913	0.878824248591963
glutamine	Lachnospiraceae_NK4A136_group	-0.0246585139654501	0.968606986897543
asparagine	Lachnospiraceae_NK4A136_group	-0.0175478178771462	0.977658571050973
Glycine	Oscillospirales	0.518165498342922	0.371095154222083
Serine	Oscillospirales	0.513656843305111	0.376012784237855
Methionine	Oscillospirales	0.464260921101728	0.43086500360315
Proline	Oscillospirales	0.36105284002256	0.55048609334289
Leucine	Oscillospirales	0.518861429361685	0.370337488405845
Creatine	Oscillospirales	-0.192207829767595	0.756788710082107
Glutamic	Oscillospirales	0.148644191374253	0.811439617478993
Phenylalanine	Oscillospirales	0.518520948068543	0.370708126465169
Lysine	Oscillospirales	0.687467759905475	0.199612529032554
Aminobutyric	Oscillospirales	-0.186725175391	0.763642992495771
Argine	Oscillospirales	0.832271350053491	0.0803534957893014
Tryptophan	Oscillospirales	0.579209449036683	0.306136772313181
Tyrosine	Oscillospirales	0.531412948033438	0.356737470037151
Histidine	Oscillospirales	0.654210810875957	0.231010216454568
Valine	Oscillospirales	0.640431658080488	0.244382367062095
Ornithine	Oscillospirales	0.611635566272811	0.272970389956853
Alanine	Oscillospirales	0.440172162939639	0.458219459601762
Taurine	Oscillospirales	-0.392342275278668	0.513583875684217
Isoleucine	Oscillospirales	0.518327789555913	0.370918433017447
Aspartic	Oscillospirales	0.591820240887161	0.293120534972427
Threonine	Oscillospirales	0.516451436965728	0.372962858740697
glutamine	Oscillospirales	0.688342016386787	0.198804612680584
asparagine	Oscillospirales	0.816978288953309	0.0913672162751439
Glycine	Oscillospiraceae	0.250932654169022	0.683888001295023
Serine	Oscillospiraceae	0.28256627281977	0.645072110053241
Methionine	Oscillospiraceae	0.239640337850447	0.697826507764077
Proline	Oscillospiraceae	0.111051608978928	0.858895865252839
Leucine	Oscillospiraceae	0.325209505975897	0.593349549670395
Creatine	Oscillospiraceae	0.0218301439987403	0.972207205193488
Glutamic	Oscillospiraceae	-0.0956319257798359	0.878423501352699
Phenylalanine	Oscillospiraceae	0.32010765787545	0.599497986979479
Lysine	Oscillospiraceae	0.486826191584831	0.405591467795108
Aminobutyric	Oscillospiraceae	-0.383682009951618	0.52374653743366
Argine	Oscillospiraceae	0.628877528862855	0.255750925295889
Tryptophan	Oscillospiraceae	0.359716033997854	0.552073794673368
Tyrosine	Oscillospiraceae	0.326448043136741	0.591858651602935
Histidine	Oscillospiraceae	0.448217661278463	0.449041726696303
Valine	Oscillospiraceae	0.456022280422305	0.440178250630526
Ornithine	Oscillospiraceae	0.352449858272072	0.56071895104611
Alanine	Oscillospiraceae	0.20028162911402	0.746708751905701
Taurine	Oscillospiraceae	-0.488402366874487	0.403839370439327
Isoleucine	Oscillospiraceae	0.307409003780945	0.6148498294737
Aspartic	Oscillospiraceae	0.343455081493566	0.571455767526815
Threonine	Oscillospiraceae	0.280553054403825	0.647531716910884
glutamine	Oscillospiraceae	0.48729390724671	0.405071364577351
asparagine	Oscillospiraceae	0.677982602679959	0.208436688340013
Glycine	Ruminococcaceae	0.822078278516753	0.0876462218395053
Serine	Ruminococcaceae	0.728484466998843	0.162740375072045
Methionine	Ruminococcaceae	0.682588529378442	0.204138370952398
Proline	Ruminococcaceae	0.682415801693433	0.204299109584758
Leucine	Ruminococcaceae	0.644420469792494	0.240490314812297
Creatine	Ruminococcaceae	-0.490720718504812	0.401265479287641
Glutamic	Ruminococcaceae	0.556355102934219	0.330089363001211
Phenylalanine	Ruminococcaceae	0.656198719658296	0.229098106585944
Lysine	Ruminococcaceae	0.766480000181385	0.130614074923065
Aminobutyric	Ruminococcaceae	0.240170805992709	0.697170819364415
Argine	Ruminococcaceae	0.879253865140336	0.0494444139939337
Tryptophan	Ruminococcaceae	0.743235869461869	0.150022955049788
Tyrosine	Ruminococcaceae	0.678938581283904	0.207542496067136
Histidine	Ruminococcaceae	0.761294914762912	0.134874551617809
Valine	Ruminococcaceae	0.699479258042265	0.188594071102475
Ornithine	Ruminococcaceae	0.883458116073408	0.0469154029530068
Alanine	Ruminococcaceae	0.707363314614227	0.181459194491331
Taurine	Ruminococcaceae	0.0496657665076979	0.936789589113136
Isoleucine	Ruminococcaceae	0.684090439215867	0.202742206264948
Aspartic	Ruminococcaceae	0.82086706608766	0.0885256368383049
Threonine	Ruminococcaceae	0.741790950093202	0.151255262051862
glutamine	Ruminococcaceae	0.768086173784311	0.129302571703504
asparagine	Ruminococcaceae	0.711340428471238	0.177889948466656
Glycine	Proteobacteria	-0.0958878034935774	0.878099204925949
Serine	Proteobacteria	-0.0219185059739709	0.9720947261519
Methionine	Proteobacteria	0.0390061955284263	0.95034836612214
Proline	Proteobacteria	0.104373080497447	0.867349744009725
Leucine	Proteobacteria	0.00250371628039256	0.996812172753547
Creatine	Proteobacteria	-0.347856879486429	0.566196686450723
Glutamic	Proteobacteria	0.22951762438439	0.710355456071111
Phenylalanine	Proteobacteria	-0.00684143441858047	0.991289283107735
Lysine	Proteobacteria	-0.194066134945492	0.754467191592616
Aminobutyric	Proteobacteria	0.642708426352751	0.242158747234699
Argine	Proteobacteria	-0.455023201023254	0.441310675671476
Tryptophan	Proteobacteria	-0.0925007683246275	0.882392535831064
Tyrosine	Proteobacteria	-0.0231139198428481	0.970573063905211
Histidine	Proteobacteria	-0.183113445612912	0.768162278286396
Valine	Proteobacteria	-0.131298198241882	0.833307516595551
Ornithine	Proteobacteria	-0.329496255262186	0.588192223161067
Alanine	Proteobacteria	0.0271314588388611	0.96545939233745
Taurine	Proteobacteria	-0.0368195690771712	0.953130463200498
Isoleucine	Proteobacteria	-0.00949113727215773	0.987915690134924
Aspartic	Proteobacteria	-0.143570267431729	0.817830603674183
Threonine	Proteobacteria	-0.0310300727872184	0.96049762543002
glutamine	Proteobacteria	-0.196140588994671	0.751876673412227
asparagine	Proteobacteria	-0.334324525741414	0.58239318403031
Glycine	Gammaproteobacteria	-0.0969930497410215	0.876698521270252
Serine	Gammaproteobacteria	-0.022910015602899	0.97083261409661
Methionine	Gammaproteobacteria	0.0380327555622175	0.951586868494783
Proline	Gammaproteobacteria	0.10331158781249	0.868693971703578
Leucine	Gammaproteobacteria	0.0016412343679374	0.997910316438711
Creatine	Gammaproteobacteria	-0.346907070215945	0.567330708243482
Glutamic	Gammaproteobacteria	0.228489657721754	0.711629521924439
Phenylalanine	Gammaproteobacteria	-0.00771926607424304	0.990171622787148
Lysine	Gammaproteobacteria	-0.194935460572674	0.753381470273207
Aminobutyric	Gammaproteobacteria	0.641832315247909	0.24301375301044
Argine	Gammaproteobacteria	-0.455863278326263	0.440358430973836
Tryptophan	Gammaproteobacteria	-0.0934458777088398	0.88119439742722
Tyrosine	Gammaproteobacteria	-0.0240140464104604	0.969427305432996
Histidine	Gammaproteobacteria	-0.18400168182096	0.767050556661006
Valine	Gammaproteobacteria	-0.132117048351914	0.832274006715985
Ornithine	Gammaproteobacteria	-0.330533274449846	0.586945822320192
Alanine	Gammaproteobacteria	0.0261092008835702	0.966760510275743
Taurine	Gammaproteobacteria	-0.0370537836522549	0.952832455439167
Isoleucine	Gammaproteobacteria	-0.0104135553146307	0.98674128921417
Aspartic	Gammaproteobacteria	-0.144608736875341	0.816522181193554
Threonine	Gammaproteobacteria	-0.0320372657294419	0.959215865350132
glutamine	Gammaproteobacteria	-0.197011114791514	0.750789911756724
asparagine	Gammaproteobacteria	-0.334956374384705	0.581635071795171
Glycine	Enterobacterales	-0.126922854572418	0.838831745683081
Serine	Enterobacterales	-0.052284724833731	0.933459363969405
Methionine	Enterobacterales	0.0082677077329418	0.989473347497575
Proline	Enterobacterales	0.0722482933483716	0.90809070658753
Leucine	Enterobacterales	-0.0273663151025733	0.96516047509099
Creatine	Enterobacterales	-0.320768797328977	0.598700586122701
Glutamic	Enterobacterales	0.19586452973479	0.752221345269269
Phenylalanine	Enterobacterales	-0.0371336962494795	0.952730777584151
Lysine	Enterobacterales	-0.220519324418185	0.721518585333431
Aminobutyric	Enterobacterales	0.618395126200991	0.266184037081238
Argine	Enterobacterales	-0.479160946916724	0.414137252317767
Tryptophan	Enterobacterales	-0.122510158217391	0.844406294239727
Tyrosine	Enterobacterales	-0.0533249589905153	0.932136744594196
Histidine	Enterobacterales	-0.212462419353684	0.731533644732621
Valine	Enterobacterales	-0.159554716183222	0.797713909018796
Ornithine	Enterobacterales	-0.361467395824098	0.549993911385516
Alanine	Enterobacterales	-0.00496784743681216	0.993674766208719
Taurine	Enterobacterales	-0.0250445319905304	0.968115645282248
Isoleucine	Enterobacterales	-0.0397319727863268	0.94942499424843
Aspartic	Enterobacterales	-0.172959161335525	0.780884504155688
Threonine	Enterobacterales	-0.0613922140924971	0.921882135027831
glutamine	Enterobacterales	-0.222645201213579	0.718879120741094
asparagine	Enterobacterales	-0.356543464286034	0.555845305056605
Glycine	Enterobacteriaceae	-0.12689733794836	0.838863971760918
Serine	Enterobacteriaceae	-0.0522510827677657	0.933502139827756
Methionine	Enterobacteriaceae	0.0082980201690779	0.989434753829134
Proline	Enterobacteriaceae	0.0722659618489445	0.908068269158219
Leucine	Enterobacteriaceae	-0.0273337432117605	0.965201931396557
Creatine	Enterobacteriaceae	-0.320810813358714	0.598649916918621
Glutamic	Enterobacteriaceae	0.195845360037711	0.752245280180356
Phenylalanine	Enterobacteriaceae	-0.037104043835167	0.952768506192324
Lysine	Enterobacteriaceae	-0.22046614775866	0.721584625605459
Aminobutyric	Enterobacteriaceae	0.618412584992356	0.266166568013254
Argine	Enterobacteriaceae	-0.47911349632123	0.414190281835833
Tryptophan	Enterobacteriaceae	-0.12247605075635	0.844449394175222
Tyrosine	Enterobacteriaceae	-0.0532932908312197	0.932177008412564
Histidine	Enterobacteriaceae	-0.212428637684886	0.73157567504688
Valine	Enterobacteriaceae	-0.159513767949863	0.797765378179866
Ornithine	Enterobacteriaceae	-0.361474276991893	0.549985742424809
Alanine	Enterobacteriaceae	-0.00494895626436955	0.993698818900837
Taurine	Enterobacteriaceae	-0.0250662813460047	0.968087961836345
Isoleucine	Enterobacteriaceae	-0.0396993082513692	0.949466551212656
Aspartic	Enterobacteriaceae	-0.1729217074598	0.780931473365854
Threonine	Enterobacteriaceae	-0.0613584702333403	0.921925018046073
glutamine	Enterobacteriaceae	-0.222592391497956	0.718944672824525
asparagine	Enterobacteriaceae	-0.356482025050808	0.555918391669205
Glycine	Escherichia_Shigella	-0.126816379397055	0.838966218613062
Serine	Escherichia_Shigella	-0.0521807957356847	0.933591509972719
Methionine	Escherichia_Shigella	0.00836759301542576	0.989346174005402
Proline	Escherichia_Shigella	0.0723452722146772	0.90796755237995
Leucine	Escherichia_Shigella	-0.0272737417350226	0.965278299167673
Creatine	Escherichia_Shigella	-0.320877597126991	0.598569380642996
Glutamic	Escherichia_Shigella	0.195929313250043	0.752140458523229
Phenylalanine	Escherichia_Shigella	-0.0370422922578016	0.952847076692415
Lysine	Escherichia_Shigella	-0.220409688025611	0.721654744028224
Aminobutyric	Escherichia_Shigella	0.618479442212535	0.266099674263674
Argine	Escherichia_Shigella	-0.479058709255904	0.414251512343018
Tryptophan	Escherichia_Shigella	-0.1224098332457	0.844533070536639
Tyrosine	Escherichia_Shigella	-0.0532301327758494	0.9322573096037
Histidine	Escherichia_Shigella	-0.212367207516714	0.731652105747572
Valine	Escherichia_Shigella	-0.159459157298707	0.79783402061327
Ornithine	Escherichia_Shigella	-0.361393366627367	0.550081796434801
Alanine	Escherichia_Shigella	-0.00487334579859144	0.993795087974841
Taurine	Escherichia_Shigella	-0.0250408944396676	0.968120275303339
Isoleucine	Escherichia_Shigella	-0.0396344730129874	0.9495490370312
Aspartic	Escherichia_Shigella	-0.17284849845357	0.781023282372133
Threonine	Escherichia_Shigella	-0.0612869350585865	0.922015928043449
glutamine	Escherichia_Shigella	-0.222535774316746	0.719014951971059
asparagine	Escherichia_Shigella	-0.356446532664444	0.555960613380246
Glycine	Escherichia_coli	-0.126669623065413	0.839151567694376
Serine	Escherichia_coli	-0.0520799360896383	0.933719753850326
Methionine	Escherichia_coli	0.0084678623376322	0.989218511662497
Proline	Escherichia_coli	0.0724897785220957	0.907784044321433
Leucine	Escherichia_coli	-0.0272077449132749	0.965362297747665
Creatine	Escherichia_coli	-0.320968454766546	0.598459816151857
Glutamic	Escherichia_coli	0.196125310576713	0.751895748666946
Phenylalanine	Escherichia_coli	-0.0369682689407152	0.952941261552693
Lysine	Escherichia_coli	-0.22036542207622	0.721709719399171
Aminobutyric	Escherichia_coli	0.618608120718828	0.265970938058173
Argine	Escherichia_coli	-0.479004378156824	0.41431223531812
Tryptophan	Escherichia_coli	-0.122322911338775	0.84464291124241
Tyrosine	Escherichia_coli	-0.0531527831699756	0.932355654759213
Histidine	Escherichia_coli	-0.212294734238285	0.731742277500205
Valine	Escherichia_coli	-0.159415550182635	0.79788883267923
Ornithine	Escherichia_coli	-0.361214099635568	0.550294627566983
Alanine	Escherichia_coli	-0.00474355954345195	0.993960335056742
Taurine	Escherichia_coli	-0.0248759199310817	0.968330261938078
Isoleucine	Escherichia_coli	-0.0395521871789075	0.949653724456824
Aspartic	Escherichia_coli	-0.17273686225322	0.781163283963599
Threonine	Escherichia_coli	-0.061181541520583	0.92214986744361
glutamine	Escherichia_coli	-0.222490721531906	0.719070876849089
asparagine	Escherichia_coli	-0.356471537967252	0.55593086703072
Glycine	unidentified_Bacteria	0.0421693428415314	0.946324242267187
Serine	unidentified_Bacteria	-0.121838742594711	0.845254762985617
Methionine	unidentified_Bacteria	-0.183494771869338	0.767684985141035
Proline	unidentified_Bacteria	-0.147017096013993	0.813488537184232
Leucine	unidentified_Bacteria	-0.253868416189691	0.680271097962549
Creatine	unidentified_Bacteria	0.296533245919523	0.628050756412994
Glutamic	unidentified_Bacteria	-0.219011077427261	0.723391997422521
Phenylalanine	unidentified_Bacteria	-0.239446210291339	0.698066482438458
Lysine	unidentified_Bacteria	-0.0550295579359188	0.929969569611292
Aminobutyric	unidentified_Bacteria	-0.391306035337073	0.514797759686153
Argine	unidentified_Bacteria	0.173769439150257	0.779868448335208
Tryptophan	unidentified_Bacteria	-0.116185538126418	0.852401479872827
Tyrosine	unidentified_Bacteria	-0.207927452689793	0.737178742045185
Histidine	unidentified_Bacteria	-0.0962540121058526	0.877635090383071
Valine	unidentified_Bacteria	-0.181275806314407	0.770462871283684
Ornithine	unidentified_Bacteria	0.163899098357539	0.792255292704678
Alanine	unidentified_Bacteria	-0.143668067131383	0.817707372149579
Taurine	unidentified_Bacteria	0.75911760124225	0.136675624591476
Isoleucine	unidentified_Bacteria	-0.196190881739488	0.751813882846861
Aspartic	unidentified_Bacteria	0.0288637129930561	0.963254682728472
Threonine	unidentified_Bacteria	-0.0995877918971864	0.873410791291475
glutamine	unidentified_Bacteria	-0.0533819933325086	0.932064229645732
asparagine	unidentified_Bacteria	-0.0898006677405511	0.885816098111936
